# Supplementary material for: Costly Infidelity: Low Lifetime Fitness of Extra-Pair Offspring in a Passerine Bird
Source: Evolution. 2014 Jul 22;68(10):2873–84. doi: 10.1111/evo.12475 (PMC4303991; doi:10.1111/evo.12475)
Supplement: Supplementary file 1 — Supporting Information S1. Detailed methods for statistical analysis in the main text. Supporting Information S2. Models comparing extra-pair offspring and within-pair offspring from polyandrous mothers from the same pair of social parents. Figure S1. The number of broods included in our analyses from 2000 to 2011. Figure S2. Pairwise differences between extra-pair offspring (EPO) and within-pair offspring from polyandrous mothers (WPOp) from the same social parent pair identity at four offspring life-history stages from collected data: (a) hatching rate, (b) nestling survival rate, as the proportion of hatched chicks survived to day 12 posthatching, which was close to the time for them to fledge, (c) recruitment rate, as the proportion of fledglings that produced at least one egg, and (d) the average number of fledglings that the recruited EPO or WPOp produced through their lifetime. Figure S3. Histograms of the observed lifetime reproductive output for extra-pair offspring (EPO), within-pair offspring from monogamous mothers (WPOm) and within-pair offspring from polygamous mothers (WPOp). Table S1. The normal distribution priors (for fixed effects) and inverse Wishart priors (for random effects) used in each MCMCglmm model. Table S2. Parameters in statistical models to test whether paternity group was associated with offspring fitness performance among extra-pair offspring (EPO), within-pair offspring from monogamous mothers (WPOm) and within-pair offspring from polyandrous mothers (WPOp). Table S3. Results from the binomial generalized linear mixed model, GLMM, with logit-link function, explaining variation in hatching success for all. Table S4. Parameters in statistical models to test whether paternity was associated with offspring fitness performance between within-pair offspring from polyandrous mothers (WPOp) from broods with EPO and WPOp from pure broods, using WPOp from pure broods as the baseline. Table S5. The normal distribution priors (for fixed effects [file evo0068-2873-sd1.zip]

Archive with 3 entries (3 files):
- CostlyInfidelity_SupportingInformation1.pdf
- CostlyInfidelity_SupportingInformation2.pdf
- CostlyInfidelity_SupportingInformation3_TablesAndFigures.pdf
